# Supplementary material for: Design, Synthesis and In-Vitro Biological Evaluation of Antofine and Tylophorine Prodrugs as Hypoxia-Targeted Anticancer Agents
Source: Molecules. 2021 Jun 1;26(11):3327. doi: 10.3390/molecules26113327 (PMC8199124; doi:10.3390/molecules26113327)
Supplement: Supplementary file 1 [file molecules-26-03327-s001.zip]

Archive with 1 entries (1 files):
- molecules-1234279-supplementary.pdf
